# Supplementary material for: Mitochondria preserve an autarkic one-carbon cycle to confer growth-independent cancer cell migration and metastasis
Source: Nat Commun. 2022 May 16;13:2699. doi: 10.1038/s41467-022-30363-y (PMC9110368; doi:10.1038/s41467-022-30363-y)
Supplement: Supplementary file 3 — Source Data [file 41467_2022_30363_MOESM3_ESM.xlsx]

## Sheet: Figure 1B
Figure 1B
		Ctrl	SIR	SIM	Rot	Gal	MTX	5-FU	CLO	PEM	HU
	1	1						0.710843
	2	1	0.555394						0.516035
	3	1									0.668281
	4	1	0.342324	0.522822				0.217842	0.371369	0.350622	0.26971
	5	1	0.459161	0.653422				0.245916	0.710817	0.15011	0.191611
	6	1		0.775424			0.166525	0.283475	0.525424	0.213559	0.395339
	7	1					0.222445			0.186974
	8	1					0.192178
	9	1					0.264364
	10	1			0.884615	0.668498
	11	1			0.744856	0.104938
	12	1			1.11429	0.222857
	13	1			0.46287	0.4802
	14	1			1.04	0.81

## Sheet: Figure 1C
Figure 1C
		AnnexinV+/PI-								AnnexinV+/PI+
		1	2	3	4	5	6	7	8	1	2	3	4	5	6	7	8
	Ctrl	2.6	3.43	3.27	4.34	1.95	2.12	1.97	1.01	8.35	8.98	7.27	9.94	7.72	6.66	4.1	5.36
	SIR	3.24	3.13	4.6	3.69					8.26	7.34	7.86	11.4
	SIM	6.56	7.96	10.5	11.3					11.7	16.1	15.6	17.6
	Rot					1.78	2.45	2.44						6.37	10.5	4.05
	Gal					3.52	2.24	2.39						12.5	16.1	14.3
	MTX					3.54	3.43		2.59					6.7	9.68		9.45
	PEM	7.22	8.61	13.7	17.9					12.6	16.2	23.5	29.8
	HU	8.57		5.32	7.3					15.2		11.7	18.8
	CLO	3.76	5.62	5.3	4.65					9.81	14	10.9	12.9

## Sheet: Figure 1D
Figure 1D
		Ctrl										SIR										SIM										Gal										Rot
	time [h]	1	2	3	4	5	6	7	8	9	10	1	2	3	4	5	6	7	8	9	10	1	2	3	4	5	6	7	8	9	10	1	2	3	4	5	6	7	8	9	10	1	2	3	4	5	6	7	8
	0	0	0	0	0	0	0	0	0	0	0	0	0		0	0								0	0	0											0	0	0	0	0						0	0	0
	2	2.47951	3.10429		2.62021	2.71197	5.45163	6.25773	3.74651	8.33605	5.02444	2.3448	3.02259		2.8163	3.28746																					4.38745	4.26696	3.2111	5.40685	4.3041						5.96524	7.63581	6.42353
	4	4.59671	4.95572	5,471135	4.4769	4.49626	7.70841	7.53246	5.81808	13.5204	8.71136	4.00107	5.02295		4.72772	5.32716								7.44029	5.06846	4.60964											5.56325	4.45842	4.61206	8.15756	6.90135						7.43751	9.27873	9.58188
	6	6.90791	7.05757		6.52391	6.36115	10.1713	7.74714	7.95819	17.5582	12.0277	5.94615	6.69593		6.86541	7.1934																					6.13222	4.29449	5.26783	10.1998	8.33527						8.25662	10.1148	12.3301
	8	9.19874	9.05244	12,02812	8.9316	8.94328	12.7504	7.55541	9.54757	21.5412	14.7724	7.62879	8.50833		9.13257	8.96902								13.3516	10.2029	9.1585											6.27896	4.47788	6.18971	11.477	9.16654						8.95077	11.0094	14.3336
	10	11.7506	11.2639		11.4017	11.4446	15.3205	7.75288	11.44	25.3677	17.7177	9.47696	10.451		11.0357	10.4962																					6.43506	4.38345	6.69774	12.6311	9.80718						9.49619	11.991	16.3167
	12	14.5831	13.8881	20,28174	14.4187	14.4566	18.2007	8.88315	13.5422	29.5111	21.2257	11.0441	12.3983		12.9095	11.9823								19.177	16.4567	14.7119											6.91457	4.29541	7.32013	13.9757	10.5891						10.2442	12.736	18.5179
	14	17.7632	16.5194		17.6265	17.79	21.6428	10.3065	15.8588	34.2478	24.9921	12.7695	14.5004		14.7582	13.5332																					7.05254	4.35658	7.97606	15.5582	11.4744						10.9417	13.6328	20.8002
	16	21.539	19.6128	29,55729	21.065	21.3192	25.1415	11.6867	18.9038	38.6609	29.3859	14.5309	16.5579		16.9061	15.277								26.1031	22.6656	20.4461											7.29621	4.66073	8.67683	16.9974	12.6469						11.8157	14.916	23.1571
	18	25.5852	23.3487		24.5992	25.1399	28.9765	13.4077	22.3246	43.1975	34.2124	16.3727	18.6262		18.8561	17.0081																					7.58195	4.60041	9.76554	18.9572	14.0234						13.0177	15.5155	25.6682
	20	29.6636	27.8161	40,64664	28.5499	28.9322	33.1869	15.5188	25.7788	47.6984	38.9908	18.4414	21.1561		20.9131	18.7003								32.9078	28.7476	26.2245											7.82334	4.72196	10.7761	20.7618	15.8525						13.8453	16.4701	28.2114
	22	34.3858	32.2004		32.5377	33.0199	37.4412	17.0532	29.6369	51.8271	43.9342	20.4565	23.5944		22.7553	20.4291																					8.34329	5.00724	11.9403	23.0024	17.7128						14.5976	17.5786	30.7808
	24	38.8886	37.199	50,51043	36.7996	37.6788	42.3541	18.4845	34.1342	56.334	49.2143	22.4888	26.295		24.8933	22.1676								39.0135	34.5255	31.8532											8.97774	5.25992	13.4227	25.1098	19.8482						15.7036	18.4456	32.7878
	26	43.8822	42.5427		41.6731	42.1816	47.3234	21.2379	38.6491	60.4703	54.0099	24.6619	28.8282		27.0393	24.0329																					9.54176	5.96445	14.8199	27.5647	22.0678						16.7459	19.5974	34.8697
	28	48.8802	48.1973	59,95422	46.2721	46.8764	52.3254	23.6784	43.2561	64.8838	59.0641	26.5895	31.5935		29.0272	25.7812								45.3721	40.2229	36.8488											10.0881	6.70779	16.13	29.7727	24.7418						17.7246	20.3155	36.7955
	30	54.2498	54.4341		51.6734	52.0314	57.5144	26.8989	47.8393	68.8715	63.9312	28.5967	34.2899		31.0596	27.4156																					10.6751	6.98589	17.9237	31.8128	27.3134						18.6383	21.257	38.492
	32	59.9184	60.7108	71,71875	56.7321	57.0713	63.0409	30.0764	52.3184	72.9767	69.0496	30.7007	37.1341		33.0459	29.238								51.9647	45.651	42.0895											11.6156	7.54556	19.6033	34.01	29.8838						19.4679	22.1214	39.9981
	34	65.4364	67.7405		61.6908	62.3448	68.1984	33.474	56.8941	76.3961	73.9667	32.7124	39.6244		35.2845	31.2017																					12.4839	8.17802	21.5327	35.6255	32.6296						20.3563	22.4534	40.8759
	36	71.0809	74.9533	80,12049	66.9996	67.6096	72.6469	37.2491	59.0027	80.1484	78.7603	34.9652	42.7326		37.5351	33.0179								56.9963	50.8134	47.1814											13.8092	8.85597	22.4739	37.9952	35.1515						20.7376	23.0743	41.5628
	38	76.8649	81.3564		72.2968	72.8969	77.3587	40.7932	63.2857	82.5653	83.3888	37.2403	45.4622		39.7504	35.2802																					15.1215	9.65442	24.2909	40.1439	37.9342						21.5612	24.0614	42.4886
	40	82.6792	87.856	86,47233	77.8995	77.8913	81.1692	44.3794	66.6838	85.0406	87.0998	39.4383	48.2278		41.9496	36.944								62.1001	55.8158	51.884											16.2914	10.8055	26.4469	42.313	40.6341						22.1906	25.2777	43.0678
	AUC
		Ctrl			Rot			Gal			SIM			SIR
		Mean	SEM	N	Mean	SEM	N	Mean	SEM	N	Mean	SEM	N	Mean	SEM	N
		1374	58.06	169	928.7	56.95	85	538.1	50.55	85	1153	31.76	23	815.2	14.82	64
[truncated: 2 more columns]

## Sheet: Figure 1E
Figure 1E
	time [h]	Ctrl												5-FU												CLO												PEM
		1	2	3	4	5	6	7	8	9	10	11	12	1	2	3	4	5	6	7	8	9	10	11	12	1	2	3	4	5	6	7	8	9	10	11	12	1	2	3	4	5	6	7	8	9	10	11	12
	0	0	0	0	0	0	0	0	0	0	0	0	0	0	0		0	0								0	0		0	0										0	0	0
	2	2.47951	3.10429	3.45534	2.62021	2.71197	5.45163	6.25773	3.74651	8.33605	5.02444	5.63791	3.11992	2.97849	3.92214		3.02077	3.18922								2.95566	3.40912		3.44083	3.00445										3.23842	3.4917	3.63034
	4	4.59671	4.95572	5.08754	4.4769	4.49626	7.70841	7.53246	5.81808	13.5204	8.71136	7.71532	5.99202	4.87144	5.75378		5.17157	4.97167								4.88153	5.02678		5.4408	4.75394										4.47665	5.58262	5.26978
	6	6.90791	7.05757	7.17379	6.52391	6.36115	10.1713	7.74714	7.95819	17.5582	12.0277	9.34564	8.79258	6.83398	7.78119		7.67751	6.90214								7.15527	7.57713		7.79078	7.12254										6.00959	8.46916	7.43631
	8	9.19874	9.05244	9.21421	8.9316	8.94328	12.7504	7.55541	9.54757	21.5412	14.7724	10.7344	11.767	8.90356	9.39963		9.98097	9.35153								9.86989	9.83686		10.1092	9.27837										7.60008	11.2311	9.89574
	10	11.7506	11.2639	11.1665	11.4017	11.4446	15.3205	7.75288	11.44	25.3677	17.7177	12.1435	15.4558	11.3377	11.7599		12.6973	11.6997								12.591	12.3149		12.8445	11.4864										9.1374	14.4604	12.8887
	12	14.5831	13.8881	13.4474	14.4187	14.4566	18.2007	8.88315	13.5422	29.5111	21.2257	13.4412	19.5114	13.7341	14.3262		15.8852	14.2916								15.8871	15.105		16.1007	14.1716										11.2024	18.3502	15.9965
	14	17.7632	16.5194	15.7176	17.6265	17.79	21.6428	10.3065	15.8588	34.2478	24.9921	15.869	23.9812	16.534	17.0577		19.3018	17.255								19.2571	18.5781		19.5638	17.2666										13.6561	22.341	19.6022
	16	21.539	19.6128	18.7499	21.065	21.3192	25.1415	11.6867	18.9038	38.6609	29.3859	18.4495	28.5838	19.2354	19.5948		22.8496	20.0772								23.3375	22.798		23.3836	20.8437										16.779	26.847	23.5133
	18	25.5852	23.3487	22.2718	24.5992	25.1399	28.9765	13.4077	22.3246	43.1975	34.2124	20.9584	33.1938	22.089	22.6373		26.571	22.7695								27.5891	27.1713		27.2127	24.3346										20.2104	31.3594	27.4212
	20	29.6636	27.8161	25.8574	28.5499	28.9322	33.1869	15.5188	25.7788	47.6984	38.9908	23.5342	37.759	25.0277	25.443		29.2384	25.811								32.5128	32.1931		31.0071	28.0526										23.8819	36.2021	31.9949
	22	34.3858	32.2004	29.6	32.5377	33.0199	37.4412	17.0532	29.6369	51.8271	43.9342	27.0202	42.6794	27.6491	28.4743		32.7713	28.4882								37.6853	37.2147		35.2374	31.9888										28.4441	41.3815	36.948
	24	38.8886	37.199	33.8519	36.7996	37.6788	42.3541	18.4845	34.1342	56.334	49.2143	30.4792	47.7416	30.519	31.474		35.6185	31.2305								42.9428	43.0314		39.5173	36.0265										33.7794	47.2545	42.5961
	26	43.8822	42.5427	37.9268	41.6731	42.1816	47.3234	21.2379	38.6491	60.4703	54.0099	34.1336	52.9711	33.3439	34.3932		38.6433	34.4484								48.5966	48.8919		44.0416	40.3977										39.7696	53.2032	48.7293
	28	48.8802	48.1973	42.8087	46.2721	46.8764	52.3254	23.6784	43.2561	64.8838	59.0641	38.6553	58.5291	36.2699	37.4099		41.843	37.1982								54.0328	54.8626		48.8721	44.4196										46.7888	59.7415	55.7022
	30	54.2498	54.4341	47.9484	51.6734	52.0314	57.5144	26.8989	47.8393	68.8715	63.9312	43.0948	64.0456	38.9725	40.0744		45.2319	40.3583								59.7133	61.001		53.2152	48.6388										55.1443	65.725	62.7369
	32	59.9184	60.7108	53.276	56.7321	57.0713	63.0409	30.0764	52.3184	72.9767	69.0496	47.7461	69.3639	42.0414	42.6741		48.1268	43.3304								65.6577	67.1522		57.7995	52.8442										63.2942	72.2359	69.4905
	34	65.4364	67.7405	58.8546	61.6908	62.3448	68.1984	33.474	56.8941	76.3961	73.9667	52.5211	74.7039	45.2424	45.7961		51.502	46.3852								71.1877	73.8832		62.056	57.4494										70.7985	78.357	76.4396
	36	71.0809	74.9533	64.624	66.9996	67.6096	72.6469	37.2491	59.0027	80.1484	78.7603	57.0876	79.7451	48.154	48.5946		55.141	49.3652								76.1049	79.7887		66.5663	62.1458										76.991	83.6006	81.634
	38	76.8649	81.3564	70.0938	72.2968	72.8969	77.3587	40.7932	63.2857	82.5653	83.3888	61.8426	84.2166	51.0572	51.5383		58.2307	52.6681								81.3914	85.5023		71.4319	67.2302										82.0599	88.7082	86.6756
	40	82.6792	87.856	75.2327	77.8995	77.8913	81.1692	44.3794	66.6838	85.0406	87.0998	65.9567	88.174	54.0336	54.6269		61.4247	55.4999								85.7398	90.1294		76.0201	72.4376										85.9181	92.091	90.4504
	AUC
		Ctrl			MTX			PEM			HU			CLO
		Mean	SEM	N	Mean	SEM	N	Mean	SEM	N	Mean	SEM	N	Mean	SEM	N
		1349	54.16	232	1316	23.89	127	1490	28.93	25	1853	18.64	64	1389	27.55	64
[truncated: 24 more columns]

## Sheet: Figure 1F
Figure 1F
		FOLD growth		CTRL			SIR			SIM			Rot			Gal
		X	Err. Bar	Mean	SEM	N	Mean	SEM	N	Mean	SEM	N	Mean	SEM	N	Mean	SEM	N
	CTRL	1	0	1349	54.16	232
	SIR	0.452293	0.106701				815.2	14.82	64
	SIM	0.650556	0.126326							1153	31.76	23
	Rot	0.849325	0.258876										928.7	56.95	85
	Gal	0.457299	0.295232													538.1	50.55	85

## Sheet: Figure 1G
Figure 1G
		FOLD growth		CTRL			MTX			CLO			PEM			HU
		X	Err. Bar	Mean	SEM	N	Mean	SEM	N	Mean	SEM	N	Mean	SEM	N	Mean	SEM	N
	CTRL	1	0	1349	54.16	232
	MTX	0.211378	0.042073				1316	23.89	127
	CLO	0.530911	0.139129							1389	27.55	64
	PEM	0.225316	0.087495										1490	28.93	25
	HU	0.381235	0.208957													1853	18.64	64

## Sheet: Figure 1H
Figure 1H
	Migration					Invasion
	Ctrl	MTX	PEM			Ctrl	MTX	PEM
1	1.09504	1.23014	1.07556		1	0.8296	0.933
2	0.882767	1.02345	1.09379		2	0.9003	0.8621
3	0.975889	1.09052	0.933592		3	0.95171	0.924921
					4	0.9457	0.7749
					5	1.162	1.008
					6	1.002		0.9928
					7	0.9516		1.0484
					8	1.02017		0.979828

## Sheet: Figure 1I
Figure 1I
	time [h]	resistant				resistant 50 MTX				resistant 75 MTX				resistant 100 MTX
		1	2	3	4	1	2	3	4	1	2	3	4	1	2	3	4
	0	1	1	1	1	1	1	1	1	1	1	1	1	1	1	1	1
	2	1.1683	1.06487	1.05891	1.04323	1.2108	1.06263	1.06664	1.09052	1.25514	1.08759	1.06692	1.09643	1.26274	1.09699	1.08464	1.08902
	4	1.23006	1.12748	1.12689	1.08117	1.36033	1.11625	1.1284	1.1681	1.31276	1.14374	1.12998	1.16037	1.33758	1.15301	1.15589	1.16705
	6	1.29182	1.18335	1.20626	1.0903	1.47664	1.16169	1.19953	1.23738	1.34842	1.19652	1.1855	1.24095	1.38535	1.21375	1.23145	1.2474
	8	1.35615	1.24597	1.27371	1.1268	1.59813	1.20467	1.27438	1.32605	1.37449	1.23189	1.25134	1.33025	1.39331	1.26648	1.2993	1.33728
	10	1.4385	1.30184	1.34277	1.15994	1.71443	1.27057	1.33184	1.38793	1.44444	1.2813	1.31827	1.40555	1.42357	1.32768	1.36941	1.41301
	12	1.53371	1.34458	1.40968	1.21758	1.82035	1.31273	1.38323	1.45782	1.47462	1.3324	1.38283	1.4819	1.44904	1.37288	1.43658	1.50058
	14	1.58827	1.41657	1.47322	1.30019	1.87954	1.3729	1.45183	1.55388	1.52812	1.39135	1.4646	1.55165	1.55255	1.42844	1.52348	1.59971
	16	1.63973	1.45969	1.52589	1.36936	1.96885	1.43307	1.51026	1.63516	1.61317	1.45424	1.53712	1.63672	1.64968	1.48352	1.59927	1.66965
	18	1.76325	1.51669	1.60118	1.44284	2.04465	1.49406	1.57319	1.72321	1.738	1.50702	1.60878	1.72655	1.74522	1.53767	1.67937	1.77832
	20	1.90684	1.57818	1.67254	1.53362	2.16926	1.56897	1.64921	1.83775	1.89712	1.56373	1.68582	1.83408	1.89968	1.59699	1.78829	1.85116
	22	1.96552	1.64979	1.76259	1.62776	2.28141	1.62546	1.73715	1.94427	2.00823	1.65637	1.76006	1.95958	2.00319	1.66431	1.87883	1.96474
	24	2.08698	1.73641	1.86243	1.72718	2.37175	1.69791	1.84131	2.06712	2.09739	1.72038	1.84893	2.07847	2.07484	1.75	1.98639	2.08642
	26	2.14771	1.8069	1.97295	1.81844	2.60229	1.76955	1.94215	2.19304	2.22222	1.80404	1.95459	2.20211	2.15446	1.82109	2.10143	2.23064
	28	2.2913	1.89314	2.08365	1.95197	2.73624	1.87311	2.06566	2.31158	2.32099	1.9023	2.06133	2.31915	2.25159	1.93126	2.21715	2.3685
	30	2.40247	1.96888	2.17868	2.05428	2.892	1.95784	2.17413	2.43534	2.49246	2.00112	2.18227	2.45522	2.35828	2.01036	2.33855	2.50289
	32	2.51776	2.08774	2.27745	2.17964	3.02077	2.04503	2.29549	2.58128	2.54321	2.10668	2.29761	2.58573	2.41879	2.08945	2.43522	2.64306
	34	2.6737	2.18035	2.36412	2.31124	3.1298	2.12935	2.38831	2.74815	2.61866	2.16002	2.41597	2.73554	2.55892	2.17891	2.5607	2.7948
	36	2.83016	2.26397	2.48443	2.43948	3.41225	2.2411	2.49541	2.91195	2.83951	2.26053	2.52206	2.90991	2.67834	2.27307	2.68959	2.94451
	38	2.95625	2.32208	2.58658	2.58838	3.50779	2.29431	2.61012	3.08713	2.9561	2.30825	2.65375	3.08877	2.79936	2.33192	2.83549	3.11127
	40	3.07308		2.67663	2.74832	3.73832		2.71292	3.29341	3.07407		2.76673	3.25548	2.97612		2.95348	3.28526
	42	3.18785	2.56543	2.78466	2.92027	3.80893	2.53131	2.82197	3.4686	3.3059	2.60359	2.87368	3.42219	3.1051	2.6064	3.09281	3.45433
	44	3.38909	2.64679	2.87596	3.08838	4.03531	2.64061	2.91421	3.65363	3.37997	2.69961	3.00839	3.58071	3.23885	2.69068	3.25233	3.63902
	46	3.49254	2.76678	2.97597	3.28242	4.26999	2.75972	3.0258	3.85222	3.59259	2.82762	3.09533	3.75324	3.39809	2.83569	3.35398	3.8263
	48	3.61915	2.90626	3.08187	3.48079	4.44237	2.86738	3.13211	4.01447	3.79835	2.94273	3.23198	3.90595	3.65127	2.94633	3.48627	3.96214
	50	3.81215	3.08736	3.14807	3.65946	4.7892	3.04257	3.25288	4.1798	3.86831	3.12633	3.35808	4.07081	3.72134	3.12994	3.59973	4.12486
	52	3.95111	3.1661	3.23385	3.88377	5.00104	3.17765	3.33946	4.40918	4.16735	3.23695	3.46288	4.21374	3.84554	3.22316	3.7445	4.30289
	54	4.02059	3.28984	3.31376	4.07205	5.19626	3.34302	3.41255	4.60068	4.32236	3.38742	3.57887	4.37279	3.92357	3.39171	3.87089	4.44566
	56	4.27226	3.44544	3.38121	4.27762	5.42368	3.43512	3.48524	4.78879	4.4513	3.52892	3.64708	4.51361	4.22771	3.50235	3.9553	4.56792
	58	4.68245	3.55905	3.45061	4.48415	6.2918	3.57429	3.56185	4.91502	5.35528	3.65076	3.75748	4.64571	4.86943	3.66808	4.0447	4.73006
	60	4.69789	3.70304	3.53889	4.70269	6.13707	3.74458	3.62752	5.0782	5.16598	3.80517	3.82957	4.7469	4.79299	3.80791	4.14454	4.90578

## Sheet: Figure 1J
Figure 1J
	time [h]	parental															resistant
		1	2	3	4	5	6	7	8	9	10	11	12	13	14	15	1	2	3	4	5	6
	0	0	0	0	0	0	0	0	0	0	0	0	0	0	0	0	0	0	0	0	0	0
	2	4.68943	2.47951	3.10429	3.45534	2.62021	2.71197	5.45163	6.25773	3.74651	8.33605	5.02444	5.63791	3.11992	6.68511	5.55645	12.4046	7.29594	3.51118	11.6601	11.6601	12.199
	4	7.53445	4.59671	4.95572	5.08754	4.4769	4.49626	7.70841	7.53246	5.81808	13.5204	8.71136	7.71532	5.99202	12.2927	8.0144	23.9205	12.9198	5.69411	18.1745	18.1745	20.0461
	6	10.3227	6.90791	7.05757	7.17379	6.52391	6.36115	10.1713	7.74714	7.95819	17.5582	12.0277	9.34564	8.79258	17.2138	10.5128	35.1614	18.4835	7.97611	24.1133	24.1133	28.0394
	8	13.8614	9.19874	9.05244	9.21421	8.9316	8.94328	12.7504	7.55541	9.54757	21.5412	14.7724	10.7344	11.767	22.3417	13.7042	46.7695	24.1949	10.7371	30.4607	30.4607	35.1038
	10	16.9773	11.7506	11.2639	11.1665	11.4017	11.4446	15.3205	7.75288	11.44	25.3677	17.7177	12.1435	15.4558	28.1402	17.3022	57.761	30.5951	13.8404	36.4229	36.4229	41.541
	12	20.4581	14.5831	13.8881	13.4474	14.4187	14.4566	18.2007	8.88315	13.5422	29.5111	21.2257	13.4412	19.5114	33.8516	21.1698	68.0112	36.3695	17.1334	41.7391	41.7391	48.8052
	14	24.1776	17.7632	16.5194	15.7176	17.6265	17.79	21.6428	10.3065	15.8588	34.2478	24.9921	15.869	23.9812	40.3087	24.9489	78.6584	42.7569	21.2324	48.4529	48.4529	56.7051
	16	27.665	21.539	19.6128	18.7499	21.065	21.3192	25.1415	11.6867	18.9038	38.6609	29.3859	18.4495	28.5838	46.6356	29.1005	85.4273	49.8573	26.3165	55.0957	55.0957	65.3384
	18	31.0368	25.5852	23.3487	22.2718	24.5992	25.1399	28.9765	13.4077	22.3246	43.1975	34.2124	20.9584	33.1938	52.7966	33.4042	90.3648	57.5423	32.6099	62.2184	62.2184	73.6375
	20	34.7243	29.6636	27.8161	25.8574	28.5499	28.9322	33.1869	15.5188	25.7788	47.6984	38.9908	23.5342	37.759	58.8891	29.1594	92.4922	64.8097	39.1442	69.7798	69.7798
	22	38.158	34.3858	32.2004	29.6	32.5377	33.0199	37.4412	17.0532	29.6369	51.8271	43.9342	27.0202	42.6794	65.6401		94.1659	72.4908	45.3813	75.915	75.915	81.35
	24	41.5252	38.8886	37.199	33.8519	36.7996	37.6788	42.3541	18.4845	34.1342	56.334	49.2143	30.4792	47.7416	72.2657	45.5437	95.2109	79.5055	52.613	81.9122	81.9122	93.2366
	26	45.2848	43.8822	42.5427	37.9268	41.6731	42.1816	47.3234	21.2379	38.6491	60.4703	54.0099	34.1336	52.9711	78.8632	49.835	95.7336	85.1355	60.2258	87.787	87.787	96.8045
	28	48.809	48.8802	48.1973	42.8087	46.2721	46.8764	52.3254	23.6784	43.2561	64.8838	59.0641	38.6553	58.5291	85.403	54.4798	96.8564	90.4452	68.2628	90.888	90.888	98.4845
	30	52.5072	54.2498	54.4341	47.9484	51.6734	52.0314	57.5144	26.8989	47.8393	68.8715	63.9312	43.0948	64.0456	90.3437	59.2051	97.2362	93.2061	76.1862	94.2439	94.2439	99.4445
	32	56.2832	59.9184	60.7108	53.276	56.7321	57.0713	63.0409	30.0764	52.3184	72.9767	69.0496	47.7461	69.3639	93.9155	64.1415	97.82	95.4173	83.5975	96.3183	96.3183	99.756
	34	60.6698	65.4364	67.7405	58.8546	61.6908	62.3448	68.1984	33.474	56.8941	76.3961	73.9667	52.5211	74.7039	95.974	68.8559	98.0812	96.5824	89.9811	97.0984	97.0984	99.9097
	36	64.4998	71.0809	74.9533	64.624	66.9996	67.6096	72.6469	37.2491	59.0027	80.1484	78.7603	57.0876	79.7451	97.5265		98.6037	97.7871	94.8331	98.1946	98.1946
	38	68.3039	76.8649	81.3564	70.0938	72.2968	72.8969	77.3587	40.7932	63.2857	82.5653	83.3888	61.8426	84.2166	98.4284	78.3003	98.7527	98.2398	97.5884	98.6501	98.6501	99.9698
	40	72.6936	82.6792	87.856	75.2327	77.8995	77.8913	81.1692	44.3794	66.6838	85.0406	87.0998	65.9567	88.174	98.8919	82.6579	98.8118	98.7414	98.9336	99.0674	99.0674	99.9718
	AUC	Parental			Resistant
		Mean	SEM	N	Mean	SEM	N
		1428	64.96	293	2505	78.86	104

## Sheet: Figure 2B
Figure 2B
		M+0					M+1					M+2					M+3					M+4
		1	2	3	4	5	1	2	3	4	5	1	2	3	4	5	1	2	3	4	5	1	2	3	4	5
	CTRL	0.403554	0.419947	0.124293	0.305661	0.312206	0.253322	0.166203	0.13747	0.108258	0.118186	0.194052	0.197753	0.347269	0.254807	0.266604	0.093346	0.107398	0.126596	0.103285	0.103401	0.055727	0.108699	0.264372	0.227989	0.199603
	MTX	0.905289	0.934798	0.901921	0.996961	0.99451	0.038877	0.015975	0.025674	0	0	0.032136	0.023955	0.046311	0	0	0.014575	0.011814	0	0	3e-06	0.009123	0.013458	0.026094	0.0018	0.005032

[truncated: 114 more sheets: Figure 2C, Figure 2D, Figure 2E, Figure 2F, Figure 3B, Figure 3C, Figure 3E, Figure 3F, Figure 3G, Figure 3H, Figure 3I, Figure 3J, Figure 4B, Figure 4C, Figure 4D, Figure 4E, Figure 4F, Figure 4G, Figure 4H, Figure 4I …]
